# Supplementary material for: Real-world size of objects serves as an axis of object space
Source: Commun Biol. 2022 Jul 27;5:749. doi: 10.1038/s42003-022-03711-3 (PMC9329427; doi:10.1038/s42003-022-03711-3)
Supplement: Supplementary file 4 — Supplementary Data 1. [file 42003_2022_3711_MOESM4_ESM.xlsx]

## Sheet: Sheet1
	AlexNet_Origin
		1	0.901499	0.927046	0.854523	0.812152	0.759075	0.68924	0.668213
		0.901499	1	0.938864	0.858631	0.820297	0.720245	0.734537	0.70206
		0.927046	0.938864	1	0.917001	0.885786	0.812309	0.756096	0.746014
		0.854523	0.858631	0.917001	1	0.928742	0.888339	0.833647	0.792121
		0.812152	0.820297	0.885786	0.928742	1	0.939921	0.891851	0.861613
		0.759075	0.720245	0.812309	0.888339	0.939921	1	0.905958	0.849222
		0.68924	0.734537	0.756096	0.833647	0.891851	0.905958	1	0.927166
		0.668213	0.70206	0.746014	0.792121	0.861613	0.849222	0.927166	1
	HumanBehavior
		1	0.972273	0.735938	0.5175	0.36525	0.222143	0.141875	0.0816667
		0.972273	1	0.763665	0.545227	0.392977	0.24987	0.169602	0.109394
		0.735938	0.763665	1	0.781562	0.629312	0.486205	0.405938	0.345729
		0.5175	0.545227	0.781562	1	0.84775	0.704643	0.624375	0.564167
		0.36525	0.392977	0.629312	0.84775	1	0.856893	0.776625	0.716417
		0.222143	0.24987	0.486205	0.704643	0.856893	1	0.919732	0.859524
		0.141875	0.169602	0.405938	0.624375	0.776625	0.919732	1	0.939792
		0.0816667	0.109394	0.345729	0.564167	0.716417	0.859524	0.939792	1
	IdealObserver
		1	0.875	0.75	0.625	0.5	0.375	0.25	0.125
		0.875	1	0.875	0.75	0.625	0.5	0.375	0.25
		0.75	0.875	1	0.875	0.75	0.625	0.5	0.375
		0.625	0.75	0.875	1	0.875	0.75	0.625	0.5
		0.5	0.625	0.75	0.875	1	0.875	0.75	0.625
		0.375	0.5	0.625	0.75	0.875	1	0.875	0.75
		0.25	0.375	0.5	0.625	0.75	0.875	1	0.875
		0.125	0.25	0.375	0.5	0.625	0.75	0.875	1
	AlexNet_SingleObj
		1	0.854879	0.907008	0.816201	0.777392	0.651936	0.574203	0.507722
		0.854879	1	0.923826	0.789659	0.724002	0.5636	0.626519	0.588448
		0.907008	0.923826	1	0.891305	0.853528	0.714309	0.69708	0.673707
		0.816201	0.789659	0.891305	1	0.889836	0.807315	0.735942	0.687677
		0.777392	0.724002	0.853528	0.889836	1	0.911848	0.8135	0.762865
		0.651936	0.5636	0.714309	0.807315	0.911848	1	0.858676	0.76625
		0.574203	0.626519	0.69708	0.735942	0.8135	0.858676	1	0.862116
		0.507722	0.588448	0.673707	0.687677	0.762865	0.76625	0.862116	1
	AlexNet_TwoCategories
		1	0.96519	0.95286	0.910986	0.867861	0.846894	0.812496	0.775564
		0.96519	1	0.967729	0.924029	0.871839	0.842361	0.842775	0.814615
		0.95286	0.967729	1	0.956204	0.937154	0.908533	0.876995	0.858084
		0.910986	0.924029	0.956204	1	0.950691	0.940439	0.913339	0.87704
		0.867861	0.871839	0.937154	0.950691	1	0.978117	0.933366	0.92401
		0.846894	0.842361	0.908533	0.940439	0.978117	1	0.946424	0.923591
		0.812496	0.842775	0.876995	0.913339	0.933366	0.946424	1	0.970974
		0.775564	0.814615	0.858084	0.87704	0.92401	0.923591	0.970974	1
	AlexNet_FinerCategories
		1	0.916833	0.913885	0.838789	0.784587	0.687556	0.679195	0.615392
		0.916833	1	0.94686	0.871369	0.793415	0.672965	0.719776	0.66106
		0.913885	0.94686	1	0.917108	0.867996	0.774364	0.749569	0.70642
		0.838789	0.871369	0.917108	1	0.925512	0.857747	0.820379	0.761919
		0.784587	0.793415	0.867996	0.925512	1	0.929779	0.894068	0.848741
		0.687556	0.672965	0.774364	0.857747	0.929779	1	0.91462	0.842287
		0.679195	0.719776	0.749569	0.820379	0.894068	0.91462	1	0.925881
		0.615392	0.66106	0.70642	0.761919	0.848741	0.842287	0.925881	1
	AlexNet_Silhouette
		1	0.964733	0.964265	0.955522	0.918198	0.896608	0.909715	0.888974
		0.964733	1	0.979906	0.984346	0.948677	0.929082	0.931348	0.914375
		0.964265	0.979906	1	0.984614	0.94992	0.913568	0.924895	0.91195
		0.955522	0.984346	0.984614	1	0.974046	0.94455	0.953175	0.947951
		0.918198	0.948677	0.94992	0.974046	1	0.975237	0.97947	0.979899
		0.896608	0.929082	0.913568	0.94455	0.975237	1	0.983658	0.96984
		0.909715	0.931348	0.924895	0.953175	0.97947	0.983658	1	0.986076
		0.888974	0.914375	0.91195	0.947951	0.979899	0.96984	0.986076	1
	AlexNet_Texture
		1	0.876401	0.878677	0.699813	0.746065	0.712344	0.533451	0.615766
		0.876401	1	0.893898	0.711142	0.764615	0.666439	0.646776	0.6526
		0.878677	0.893898	1	0.899337	0.920215	0.847606	0.794735	0.860431
		0.699813	0.711142	0.899337	1	0.921099	0.869811	0.868417	0.910251
		0.746065	0.764615	0.920215	0.921099	1	0.917404	0.858608	0.893504
		0.712344	0.666439	0.847606	0.869811	0.917404	1	0.816738	0.84049
		0.533451	0.646776	0.794735	0.868417	0.858608	0.816738	1	0.87759
		0.615766	0.6526	0.860431	0.910251	0.893504	0.84049	0.87759	1
	AlexNet_Shuffle
		1	0.999026	0.994826	0.99433	0.994862	0.989122	0.99677	0.998479
		0.999026	1	0.991928	0.991641	0.991993	0.984787	0.994856	0.997412
		0.994826	0.991928	1	0.999711	0.999824	0.998167	0.999134	0.997546
		0.99433	0.991641	0.999711	1	0.999694	0.997718	0.998976	0.997615
		0.994862	0.991993	0.999824	0.999694	1	0.997875	0.998966	0.997659
		0.989122	0.984787	0.998167	0.997718	0.997875	1	0.995806	0.993017
		0.99677	0.994856	0.999134	0.998976	0.998966	0.995806	1	0.998793
		0.998479	0.997412	0.997546	0.997615	0.997659	0.993017	0.998793	1
	AlexNet_ShapeBiased
		1	0.922883	0.921088	0.876598	0.868325	0.837683	0.825878	0.793632
		0.922883	1	0.967087	0.93244	0.903683	0.847232	0.885675	0.852209
		0.921088	0.967087	1	0.95548	0.950676	0.916719	0.922175	0.888597
		0.876598	0.93244	0.95548	1	0.962256	0.924509	0.941718	0.904395
		0.868325	0.903683	0.950676	0.962256	1	0.963014	0.950242	0.91721
		0.837683	0.847232	0.916719	0.924509	0.963014	1	0.943832	0.880199
		0.825878	0.885675	0.922175	0.941718	0.950242	0.943832	1	0.928509
		0.793632	0.852209	0.888597	0.904395	0.91721	0.880199	0.928509	1
