# Supplementary material for: Real-world size of objects serves as an axis of object space
Source: Commun Biol. 2022 Jul 27;5:749. doi: 10.1038/s42003-022-03711-3 (PMC9329427; doi:10.1038/s42003-022-03711-3)
Supplement: Supplementary file 5 — Supplementary Data 2. [file 42003_2022_3711_MOESM5_ESM.xlsx]

## Sheet: Sheet1
AlexNet_Origin_PC2	size_log10	size_pow13	size_pow12	size_pow21	size_pow31	size_curv	size_linear		AlexNet_SingleObj	AlexNet_TwoCategories	AlexNet_FinerCategories	AlexNet_Silhouette	AlexNet_Texture	AlexNet_Shuffle	AlexNet_ShapeBiased
0.0665425	3.88184	19.6765	87.2814	5.80346e+07	4.4211e+11	28.3616	7618.04		0.0570735	-0.0407467	0.0364914	0.0222287	0.0916858	0.0839346	-0.0679801
-0.304634	1.15051	2.41827	3.7606	200	2828.43	2.35945	14.1421		-0.429835	-0.19895	-0.408813	-0.189127	-0.180191	0.151387	-0.190696
0.210792	3.82781	18.8772	82.0171	4.525e+07	3.04388e+11	8.25422	6726.81		0.167279	0.167281	0.201407	0.0421721	0.0539906	0.130376	0.136126
-0.0545362	1.80666	4.00146	8.00439	4105	263008	5.85709	64.0703		0.104713	-0.198724	-0.167648	-0.0793068	0.218866	0.128348	-0.085776
-0.227048	1.2297	2.5698	4.11953	288	4887.52	4.24378	16.9706		-0.426886	-0.293055	-0.301034	-0.145212	-0.122311	0.102796	-0.219894
-0.169571	1.29442	2.70067	4.43821	388	7642.71	7.01406	19.6977		-0.334875	-0.288974	-0.292664	-0.14567	-0.142354	0.090156	-0.127054
-0.219747	1.10476	2.33482	3.56762	162	2061.92	4.82332	12.7279		-0.241608	-0.118339	-0.186659	-0.143759	-0.0901189	0.0733609	-0.241142
-0.0942963	1.84866	4.13256	8.40096	4981	351540	7.94697	70.5762		-0.346353	-0.102987	-0.169074	-0.0451975	-0.0110936	0.0134807	-0.161664
-0.168562	1.59767	3.40846	6.29269	1568	62089.6	2.95405	39.598		-0.249218	-0.197636	-0.222929	-0.16058	0.122805	0.146039	-0.0965657
-0.020736	2.4021	6.31975	15.8873	63709	1.60806e+07	11.7257	252.406		-0.0727054	-0.0914742	-0.0823556	-0.0156811	-0.106794	0.0871638	-0.166099
-0.148861	0.765739	1.79989	2.41474	34	198.252	4.88974	5.83095		-0.272372	-0.27651	-0.228852	-0.109262	-0.107319	0.100922	-0.0984117
-0.0811676	1.24777	2.6057	4.20616	313	5537.54	5.90066	17.6918		-0.305425	-0.0224061	-0.140568	-0.0572102	-0.0307578	0.0141091	-0.128588
-0.0136476	2.12999	5.12857	11.6143	18196	2.4545e+06	10.8553	134.893		-0.130616	-0.0732503	-0.0438068	-0.0143102	0.0567172	0.0539205	0.0475826
-0.123461	0.451545	1.41421	1.68179	8	22.6274	2.32538	2.82843		-0.130559	-0.190946	-0.253427	-0.100678	-0.0929935	0.138937	-0.0901073
-0.0825144	2.71149	8.01366	22.6854	264841	1.36294e+08	15.687	514.627		0.0857965	-0.239831	-0.156916	-0.0353028	-0.00112602	0.132682	-0.130545
0.11947	3.94328	20.6266	93.6786	7.70125e+07	6.75837e+11	6.73029	8775.68		0.179467	0.062661	0.130437	0.00492731	0.218058	0.127189	-0.00988758
-0.252482	0.650515	1.64755	2.11474	20	89.4427	4.06051	4.47214		-0.299465	-0.34833	-0.347852	-0.179093	-0.155106	0.110545	-0.159502
-0.1054	1.25053	2.61122	4.21954	317	5644.02	14.3869	17.8045		0.056433	-0.279028	-0.224022	-0.0798433	0.0152179	0.118825	-0.147677
-0.0587632	2.27573	5.73558	13.7362	35601.3	6.71736e+06	12.7042	188.683		0.0620636	-0.202687	-0.0988742	-0.0425848	0.158578	0.133324	-0.0768707
-0.202759	1.1722	2.45885	3.85565	221	3285.4	3.97384	14.8661		-0.073838	-0.384545	-0.362191	-0.143989	-0.067637	0.13344	-0.122131
-0.0146226	1.61927	3.46544	6.45115	1732	72081.2	9.58336	41.6173		0.125706	-0.154272	-0.149622	-0.0045795	0.116596	0.13943	0.00937582
0.144858	4.28989	26.913	139.619	3.79993e+08	7.40735e+12	3.00716	19493.4		0.135214	0.162671	0.170363	0.0337178	0.284273	0.134682	-0.0707495
-0.15567	1.16923	2.45326	3.8425	218	3218.73	4.09414	14.7648		-0.298499	-0.146638	-0.235504	-0.128613	-0.0680523	0.127643	-0.164067
-0.0486941	2.71149	8.01366	22.6854	264841	1.36294e+08	5.47812	514.627		0.0263854	-0.23399	-0.139448	-0.0841778	0.189067	0.133467	-0.109007
-0.0100192	1.95448	4.48223	9.48947	8109	730215	3.29667	90.05		-0.202902	-0.0385318	-0.144433	-0.0574464	0.116069	0.126782	-0.0707039
-0.117414	2.4141	6.37825	16.1084	67330	1.74708e+07	3.14324	259.48		-0.173197	-0.119944	-0.147744	-0.0412359	0.164219	0.100182	-0.0533929
-0.118846	2.32882	5.97411	14.6019	45461	9.69301e+06	15.7608	213.216		-0.20344	-0.196242	-0.173303	-0.027716	-0.0410692	0.0922661	-0.133169
0.0161631	3.19549	11.6189	39.6047	2.46028e+06	3.85903e+09	87.3055	1568.53		-0.175272	0.061469	-0.00521374	-0.00865173	0.0933302	0.0127948	-0.041397
-0.146275	1.33185	2.77939	4.63367	461	9898.09	25.3994	21.4709		-0.182842	-0.20559	-0.213058	-0.0457069	-0.0697556	0.11777	-0.102957
-0.0870816	2.22691	5.52464	12.9854	28433	4.7944e+06	5.48628	168.621		-0.127516	-0.225545	-0.19396	-0.0727143	-0.109177	0.169297	-0.0151503
-0.0601119	2.05898	4.85655	10.7027	13121	1.50297e+06	14.4989	114.547		-0.0439996	-0.0991365	-0.0828383	-0.0450164	0.0526495	0.0849162	-0.123847
-0.137918	0.451545	1.41421	1.68179	8	22.6274	1.79873	2.82843		-0.189844	-0.325024	-0.176953	-0.111385	-0.107107	0.105187	-0.0771287
0.00675814	2.02062	4.71562	10.2402	10996	1.15306e+06	34.7748	104.862		-0.0169615	-0.0790071	-0.0314006	0.0505161	0.307196	0.109076	-0.127044
0.0429606	1.62533	3.48159	6.4963	1781	75161.6	3.40442	42.2019		0.19822	-0.0372058	-0.00157003	-0.0979653	0.179667	0.10208	-0.033691
0.124861	2.18184	5.3368	12.3288	23104	3511808	60.7344	152		0.184231	0.0226371	0.138068	0.132977	0.195419	0.089307	0.00902391
0.0975434	2.82956	8.77376	25.9883	456157	3.08086e+08	9.55406	675.394		0.245085	-0.00974809	0.0575235	-0.00267687	0.226284	0.138619	-0.063569
-0.285216	1	2.15443	3.16228	100	1000	8.08487	10		-0.535108	-0.181634	-0.35936	-0.157797	0.0352941	0.021685	-0.154111
-0.0222713	4.02156	21.9038	102.513	1.10438e+08	1.16058e+12	25.0002	10508.9		-0.17344	0.0127571	-0.0450196	-0.0298056	0.078645	0.0105305	0.0400341
-0.224853	1.02558	2.19715	3.25678	112.5	1193.24	1.77286	10.6066		-0.26121	-0.391568	-0.396267	-0.172537	-0.191396	0.135791	-0.134403
0.24198	3.0192	10.1484	32.3294	1.09242e+06	1.14179e+09	18.8633	1045.19		0.423597	0.103925	0.183991	0.116387	0.388216	0.147506	-0.0321442
-0.168415	0.717683	1.73471	2.28477	27.25	142.249	2.70348	5.22015		-0.271751	-0.274848	-0.280835	-0.0978677	-0.0165332	0.101404	-0.170783
-0.0924863	1.24215	2.59448	4.17902	305	5326.6	32.4245	17.4642		-0.226473	-0.00721964	-0.101118	-0.0702984	-0.00206888	0.00818478	-0.0599996
0.0879829	2.72554	8.10052	23.0552	282538	1.50181e+08	63.5969	531.543		0.155522	0.0954486	0.112744	0.0739095	0.00504018	0.0959853	0.050282
0.116136	3.48711	14.5335	55.4056	9.42353e+06	2.89281e+10	4.06222	3069.78		0.0968667	-0.0549501	0.0124509	-0.0687765	0.236174	0.160371	-0.051843
-0.0731845	2.15614	5.23256	11.9694	20525	2.94052e+06	2.65044	143.265		-0.0806415	-0.161987	-0.170419	-0.0714859	0.119053	0.128906	-0.0308825
-0.165842	0.892665	1.98406	2.79468	61	476.425	4.38924	7.81025		-0.261883	-0.201949	-0.241344	-0.131672	-0.156098	0.0424205	-0.153349
-0.226546	2.11216	5.05888	11.3784	16762	2.17015e+06	7.27511	129.468		-0.171233	-0.318602	-0.284084	-0.0768325	-0.114926	0.086802	-0.148475
0.0438121	1.33185	2.77939	4.63367	461	9898.09	4.27284	21.4709		-0.0981499	0.0218946	-0.0394787	0.00674893	0.175268	0.10638	0.0709539
0.105461	2.24855	5.61715	13.3129	31412	5.56728e+06	11.5514	177.234		0.207953	0.0651308	0.140358	0.0639424	0.126268	0.155346	0.000429187
-0.122075	1.25594	2.62209	4.24591	325	5859.02	18.5657	18.0278		-0.103047	-0.261316	-0.232786	-0.114567	-0.135584	0.134114	-0.129324
-0.0336686	1.02654	2.19877	3.26039	113	1201.21	76.3341	10.6301		0.0604783	-0.0348355	0.0429579	0.0271529	0.104389	0.158586	-0.131116
-0.116058	1.51871	3.20803	5.74588	1090	35986.5	26.0366	33.0151		-0.220139	-0.162072	-0.18974	-0.102654	-0.214789	0.105401	-0.119198
-0.0380459	1.65268	3.55543	6.70406	2020	90787.7	6.62164	44.9444		-0.225177	-0.126902	-0.130775	-0.0173372	0.168951	0.152975	-0.0206535
-0.0144407	1.56111	3.31413	6.03329	1325	48230.7	28.3883	36.4005		0.0382224	-0.19817	-0.060998	-0.0631238	-0.00757009	0.131771	-0.0696031
-0.0994224	1.99561	4.62599	9.94962	9800	970151	2.48226	98.9949		-0.0717338	-0.17016	-0.192815	-0.139939	0.155767	0.143394	-0.0247529
0.0112339	1.3666	2.85452	4.8228	541	12583.3	1.40368	23.2594		0.0208473	-0.0738451	-0.0458838	-0.149104	0.113186	0.137882	-0.102215
-0.0664828	0.826606	1.88597	2.59002	45	301.869	7.91995	6.7082		-0.182972	-0.0498002	-0.0982393	-0.0788687	-0.0246391	0.0620121	-0.10682
-0.204272	1.73306	3.7817	7.35413	2925	158194	6.25776	54.0833		-0.221444	-0.2122	-0.256901	-0.0614852	-0.0343751	0.108093	-0.137783
0.00834996	1.13359	2.38705	3.68802	185	2516.27	17.7864	13.6015		-0.0988056	-0.0506206	-0.0382053	0.0136276	0.0991131	0.105463	-0.012189
-0.0997784	1.06677	2.26772	3.41495	136	1586.02	6.68981	11.6619		-0.278209	-0.0960795	-0.122329	-0.115677	0.19224	0.0466126	-0.0456122
0.156487	3.50559	14.7411	56.5972	1.02608e+07	3.28679e+10	13.1484	3203.25		0.0991685	0.0264117	0.0969584	0.0641206	0.188563	0.0516061	0.116903
-0.0237011	2.15614	5.23256	11.9694	20525	2.94052e+06	6.04172	143.265		-0.0958607	-0.0975735	-0.114077	-0.0157808	0.0304135	0.13509	-0.068044
-0.0327893	0.881714	1.96745	2.75967	58	441.715	6.14973	7.61577		-0.111609	-0.119024	-0.134948	-0.0836205	0.0302702	0.0686583	-0.0962647
-0.0807397	1.80416	3.99379	7.98138	4058	258504	3.68758	63.7024		-0.194999	-0.0745409	-0.103932	-0.0694292	0.167937	0.0893405	-0.0244943
0.00766345	3.2497	12.1125	42.1553	3.15797e+06	5.61193e+09	8.47708	1777.07		-0.0465953	0.0174173	-0.0355901	-0.0274413	0.288641	0.0843301	-0.0125325
-0.143921	1.08659	2.30249	3.49379	149	1818.78	3.52844	12.2066		-0.229894	-0.266047	-0.230526	-0.158431	0.195634	0.13471	-0.165984
-0.0605245	0.707487	1.72119	2.2581	26	132.575	28.0001	5.09902		-0.13737	-0.0315449	-0.0425212	-0.0365251	0.0362372	0.0711198	-0.0949949
-0.146473	0.731199	1.7528	2.3206	29	156.17	3.38283	5.38516		-0.258798	-0.228574	-0.210987	-0.14803	0.0396605	0.118225	-0.229582
-0.114882	1.1722	2.45885	3.85565	221	3285.4	3.25463	14.8661		-0.333033	-0.163079	-0.179338	-0.128297	0.00834858	0.129271	-0.163329
0.0463717	3.39338	13.5246	49.7379	6.12e+06	1.514e+10	15.5467	2473.86		0.0819929	-0.0267563	0.0323609	0.0279065	0.325673	0.1478	-0.107155
-0.134563	0.806392	1.85694	2.53044	41	262.528	3.39935	6.40312		-0.35932	-0.231543	-0.213941	-0.0311451	-0.092408	0.089746	-0.221461
-0.160646	2.22411	5.51279	12.9436	28069	4.70263e+06	1.13697	167.538		-0.100259	-0.169414	-0.210745	-0.110953	-0.134805	0.140309	-0.0874651
0.112666	2.29692	5.82962	14.0754	39250	7.77606e+06	2.6669	198.116		-0.146245	0.103678	0.0532675	0.0193667	0.261875	0.0241494	0.0796089
-0.178373	0.473226	1.43794	1.7243	8.84	26.2832	21.8241	2.97321		-0.17745	-0.308109	-0.277203	-0.126453	-0.0942296	0.115178	-0.193863
0.122193	3.09911	10.7903	35.4448	1.57838e+06	1.98297e+09	9.56419	1256.33		0.253695	0.0161265	0.0388114	-0.00344848	0.37106	0.13973	-0.0509285
-0.0504044	0.483071	1.44885	1.74396	9.25	28.1328	21.5312	3.04138		-0.212131	0.0406738	-0.0572599	-0.0570166	-0.0481213	0.062887	-0.102942
-0.158101	1.50216	3.16753	5.63742	1010	32098.3	3.49566	31.7805		-0.169961	-0.264562	-0.240639	-0.13347	-0.0981082	0.145629	-0.094113
-0.100335	1.9168	4.35444	9.08654	6817	562846	5.10352	82.5651		-0.210897	-0.132144	-0.146519	-0.105944	0.139464	0.155415	-0.0820765
0.0977406	4.26217	26.3464	135.233	334450944	6116438863872	4.29516	18288		-0.0244898	0.0148614	0.0691943	-0.0142091	0.296057	0.134255	0.0606981
0.169927	2.3235	5.94975	14.5127	44360	9.34302e+06	1.73149	210.618		0.342796	0.0154959	0.137587	-0.0379032	0.265886	0.143536	0.127571
-0.0493505	2.89043	9.1934	27.8749	603748	4.6912e+08	14.0475	777.012		0.0127651	-0.114253	-0.0723638	0.00904204	-0.073463	0.145129	0.00481347
-0.0749813	0.892665	1.98406	2.79468	61	476.425	2.00318	7.81025		-0.15159	-0.166424	-0.129274	-0.162444	0.114041	0.158829	-0.126817
0.039733	2.90261	9.27974	28.2686	638581	5.10298e+08	8.11822	799.113		0.065199	-0.0788772	-0.0224023	-0.0528362	0.181486	0.148106	-0.127616
-0.109397	0.806392	1.85694	2.53044	41	262.528	6.1154	6.40312		-0.262449	-0.162904	-0.235581	-0.09992	-0.119478	0.0376057	-0.105543
-0.131478	0.806392	1.85694	2.53044	41	262.528	2.14842	6.40312		-0.351677	-0.140012	-0.21946	-0.0937556	0.00329072	0.125548	-0.0118102
-0.130971	0.349485	1.30766	1.49535	5	11.1803	15.656	2.23607		-0.24894	-0.155818	-0.224559	-0.0162761	-0.16583	0.0480291	-0.166502
-0.0212961	1.91187	4.338	9.03512	6664	544004	8.63403	81.6333		-0.00741062	-0.077254	-0.0462922	-0.0508934	0.0935803	0.136456	-0.103354
0.00959577	2.67285	7.77947	21.6983	221666	1.04363e+08	13.4187	470.814		0.11402	-0.108958	-0.0143328	0.00979581	0.112455	0.13354	-0.0559119
-0.0529545	1.75453	3.84454	7.53819	3229	183486	4.68152	56.8243		-0.113146	-0.175924	-0.170149	-0.0974395	0.0919829	0.128795	-0.0509589
-0.0824507	2.27573	5.73558	13.7362	35601.3	6.71736e+06	17.1429	188.683		0.0268791	-0.163742	-0.131796	-0.0714901	0.193373	0.126924	-0.0467818
0.0804535	3.47956	14.4495	54.9262	9.10158e+06	2.74584e+10	8.09087	3016.88		0.0491622	0.148548	0.106237	-0.0532695	0.200458	0.132155	-0.0677323
0.0342111	1.96278	4.51088	9.58059	8425	773312	6.07996	91.7878		-0.0438899	-0.0709206	-0.052407	-0.0624139	0.0220577	0.142538	-0.0916267
-0.0563252	2.01721	4.70332	10.2002	10825	1.12627e+06	8.30762	104.043		-0.164843	-0.236202	-0.199768	-0.0799661	-0.0192752	0.142332	-0.124571
0.149076	2.26529	5.6898	13.5721	33930	6.24994e+06	3.95756	184.201		0.339104	0.070869	0.127072	-0.0158702	0.270843	0.137004	0.0529274
0.0890209	2.73478	8.15818	23.3018	294821	1.6008e+08	22.7158	542.974		0.238654	1.38727e-05	0.0265326	0.013473	0.164807	0.131529	-0.0286756
-0.102736	1.5773	3.35557	6.14679	1427.56	53937.6	11.8709	37.7831		-0.00876675	-0.21003	-0.155556	-0.0198722	0.101929	0.128351	-0.0766741
-0.0731476	1.62521	3.48126	6.49539	1780	75098.3	3.4334	42.19		-0.216714	-0.0720399	-0.15666	-0.160052	0.0969384	0.162158	-0.177134
0.0144005	1.54548	3.27462	5.92572	1233	43295.7	2.72688	35.1141		-0.0632988	-0.0817041	-0.0727137	-0.0869764	-0.089592	0.131429	-0.0232573
-0.117955	1.30373	2.72004	4.48605	405	8150.47	9.76957	20.1246		-0.214103	-0.214994	-0.188924	-0.0560973	-0.0148044	0.146987	-0.123547
-0.0980716	1.35884	2.83756	4.77989	522	11926.3	2.70392	22.8473		-0.146046	-0.199821	-0.170669	-0.159661	0.194001	0.123333	-0.134791
