# Supplementary material for: Real-world size of objects serves as an axis of object space
Source: Commun Biol. 2022 Jul 27;5:749. doi: 10.1038/s42003-022-03711-3 (PMC9329427; doi:10.1038/s42003-022-03711-3)
Supplement: Supplementary file 6 — Supplementary Data 3. [file 42003_2022_3711_MOESM6_ESM.xlsx]

## Sheet: Sheet1
AlexNet_DI	AlexNet_SingleObj_DI	AlexNet_TwoCategories_DI	AlexNet_FinerCategories_DI	AlexNet_ShapeBiased_DI
0.0610516	0.0270014	-0.00864004	0.220748	0.156811
1.34014	0.874634	1.30162	1.29772	-0.00109848
-0.0565292	0.190578	0.00458682	-0.474551	-0.0425577
0.103128	-0.0151766	0.168787	0.0707265	0.452327
-0.079166	-0.0564922	-0.0107689	-0.00848001	0.0832647
-0.0870108	-0.119855	0.0941002	0.0725721	-0.0024391
-0.0227937	-0.004123	0.0102364	0.0692618	0.0300934
0.052058	0.116322	0.0239169	-0.0124043	0.00114695
0.00402113	0.00483614	-0.010833	0.00922631	-0.0260243
0.00547203	0.0251294	-0.080911	-0.0603883	-0.0130018
0.053634	0.0535265	0.00899996	-0.00802554	0.0193522
-0.0198787	0.0211693	-0.00918042	-0.0180478	0.0211488
0.0255588	0.0214253	0.0457968	0.0195143	0.0175376
0.0252404	0.0605693	-0.0163641	0.0851695	0.0132302
0.0221036	0.0316494	0.00035666	0.00222714	-0.00827966
-0.00157177	0.0277264	-0.00546864	0.00472339	0.00285965
-0.00825698	0.00481624	0.0531854	-0.0431844	0.00929586
0.00626035	-0.00124684	-0.00561441	0.0160876	-0.000524172
-0.00452377	0.00358306	-0.0218633	-0.0102565	-0.0496498
0.0265689	0.0164318	-0.015164	0.0389643	0.0375325
0.0113454	0.0177029	-0.0192922	-0.0335578	-0.00177444
-0.00495835	0.0135564	0.00262594	0.0100654	-0.0112283
0.0126672	-6.72707e-05	0.00345217	-0.00576786	-0.0103399
0.0324908	-0.00319816	0.00120457	0.00507979	-0.00846281
-0.00938593	-0.0135175	-0.00477092	-0.011446	0.00255397
0.00680906	0.00624888	0.0186234	-0.0234148	-0.0118468
-0.000103768	0.0181863	0.0184974	-0.0116239	0.00632623
-0.0131347	0.00291324	-0.00535494	-0.0074105	-0.00357868
-0.00783478	-0.00834344	0.00799688	-0.0101033	0.00729465
-0.00895207	-0.0080155	0.00405333	-0.00283259	-0.00553404
-0.0294243	-0.00329749	-0.00604338	-0.00838501	-0.00274019
0.00606461	-0.00212594	0.00131894	0.000682748	-6.76834e-05
-0.0524727	0.000948752	-0.00522221	0.00981475	-0.00301834
-0.012033	0.000275706	0.00189946	0.00947041	-0.00327679
-0.0701527	-0.001676	-0.0143286	-0.0036877	-0.00373017
-0.00503481	0.000708699	0.00771353	0.00332204	-0.00728279
-0.0816319	0.000369408	-0.00100201	-0.0278741	0.0108111
0.000697183	-0.00263673	-0.0016591	-0.00480367	0.000607437
-0.0105084	0.00516966	-0.00682186	0.000919322	0.00656076
-0.0251612	0.00277075	-0.00567239	-0.00223517	-0.000134676
-0.000155444	-0.00195448	-0.000719631	-0.0163706	0.00226955
0.00199083	0.00126565	0.0235915	-0.0239919	0.00256063
-0.000600221	-0.00200621	-0.00285109	-0.00423267	-0.00342602
0.00271802	0.00115206	0.00280627	-0.00382618	0.00523329
-0.0269002	0.00151037	0.00224044	0.0019424	-0.00199866
0.00865168	-0.00126451	0.00649323	-0.00519576	0.000183497
-0.032045	0.00138813	-0.00212717	-0.0108143	0.00258618
0.00315422	-0.00462641	-0.00271448	0.000159857	0.00601528
-0.00355843	0.00303579	-0.00424072	-0.00635713	-0.00112321
-0.0327935	-0.0014194	-0.00210734	0.00121419	-2.91127e-05
